# Supplementary material for: Bioinformatics analysis of glial inflammatory responses to air pollution
Source: J Neuroinflammation. 2017 Aug 15;14:160. doi: 10.1186/s12974-017-0937-z (PMC5558762; doi:10.1186/s12974-017-0937-z)
Supplement: Supplementary file 1 — Differentially expressed RNAs between “LPS-treated”and control groups. (CSV 50 kb) [file 12974_2017_937_MOESM1_ESM.csv]

X	logFC	AveExpr	t	P.Value	adj.P.Val	B	anno
1370583_s_at	-1.572067706	8.754678117	-7.320117774	0.000125172	0.006395964	0.819214969	Abcb1a /// Abcb1b
1370313_at	-1.568172595	9.005279216	-6.967323279	0.000172798	0.007883832	0.461662833	Acot7
1370939_at	-2.233442705	9.348481643	-12.77793048	2.74E-06	0.000531214	5.052045087	Acsl1
1389649_at	-3.315731938	6.206119151	-5.560558653	0.000715634	0.018933905	-1.109727239	Acss3
1369928_at	4.559513755	7.413055662	4.502809525	0.002460771	0.043440852	-2.464632813	Acta1
1370857_at	2.290903736	10.99840555	6.993187437	0.000168689	0.007785628	0.488337545	Acta2
1368223_at	-1.920124121	9.735620202	-4.546336827	0.002331478	0.042043171	-2.405738084	Adamts1
1376022_at	-1.31191078	6.293511003	-6.430805301	0.000289229	0.010801774	-0.108936745	Adar
1372536_at	1.916155236	6.645073724	4.42511055	0.002711536	0.046676531	-2.570435126	Adck3
1387219_at	-2.280139301	10.37315789	-7.901375573	7.55E-05	0.004606687	1.380065921	Adm
1368300_at	-2.978569347	4.854149627	-6.8646931	0.000190239	0.008231453	0.355078624	Adora2a
1387395_at	-4.541654978	6.789371906	-9.857912062	1.68E-05	0.00168477	3.046385376	Adora2b
1376379_a_at	-1.590213582	9.015663086	-9.642408544	1.96E-05	0.001871169	2.877599179	Adprm
1371703_at	1.819317349	10.74328627	9.305646787	2.50E-05	0.002187111	2.607070943	Ahnak
1398369_at	1.253114414	6.819942474	4.45368648	0.002616198	0.045527562	-2.531423502	Akap13
1367734_at	-1.407444888	12.69978634	-5.504553964	0.000761058	0.019801195	-1.177539729	Akr1b1
1370902_at	-4.259256102	12.55056275	-19.00464059	1.60E-07	0.000112977	8.146543135	Akr1b8
1372277_at	-1.567084307	9.686457052	-4.853683594	0.00160526	0.032519781	-1.997598705	Aldh4a1
1369672_at	3.835064463	3.897795546	11.22236305	6.84E-06	0.001046592	4.043832115	Alox5ap
1368342_at	-1.953910919	9.490368923	-4.83058691	0.001650135	0.033050432	-2.027799819	Ampd3
1388924_at	-4.74108255	9.236912593	-9.626193387	1.98E-05	0.001878245	2.864764687	Angptl4
1373250_at	1.034260092	5.464318341	4.365806407	0.002921755	0.049071268	-2.651766555	Anln /// Anlnl1
1389017_at	-1.56387535	9.836504475	-7.402868217	0.00011626	0.006129813	0.901155794	Antxr2
1386862_at	1.196350626	11.66622167	9.160906035	2.78E-05	0.002356794	2.488165855	Anxa5
1387376_at	1.531609273	7.999849403	5.642054553	0.00065481	0.018080366	-1.011808603	Aox1
1367872_at	1.118036129	9.457141266	5.416138621	0.000839416	0.021317426	-1.285468616	Ap1b1
1371858_at	-1.03738505	8.538961497	-6.118977977	0.000395966	0.012920002	-0.456401806	Ap1s1
1389651_at	-3.478184296	5.539323849	-6.898806272	0.000184232	0.008103676	0.390637476	Apln
1370862_at	2.114901383	13.02178738	5.480266102	0.000781744	0.020174562	-1.207081291	Apoe
1376496_at	-2.852118956	7.556976708	-7.752890493	8.57E-05	0.005014971	1.239996684	Apol9a
1378140_at	7.789618508	6.415630779	23.82465965	3.10E-08	4.66E-05	9.880267571	Arl11
1371021_at	2.792736467	5.956812653	9.308571346	2.49E-05	0.002187111	2.609456885	Arsb
1370149_at	-3.789522182	4.519807459	-7.223554443	0.000136554	0.006669779	0.722684053	Asgr1
1387925_at	-1.781669663	10.00530589	-7.318763	0.000125324	0.006395964	0.817867477	Asns
1370964_at	-2.166943471	10.67878733	-5.21185739	0.001056937	0.024532958	-1.538966946	Ass1
1369268_at	1.849700842	7.98750987	7.981813968	7.06E-05	0.004390699	1.455060112	Atf3
1367624_at	-1.231729099	11.36742161	-5.42779849	0.000828589	0.021149567	-1.271173956	Atf4
1372601_at	-1.424121294	10.87010769	-6.001268623	0.000447142	0.013930278	-0.590734352	Atf5
1373546_at	-1.764012594	9.718506458	-6.911144817	0.000182112	0.008077359	0.403466599	Atp11a
1371925_at	-1.389850999	8.056236572	-4.991208223	0.001364369	0.029239373	-1.819348894	Atp13a1
1386911_at	2.960249884	5.258508249	7.03882282	0.000161704	0.007550787	0.535222232	Atp1a2
1386937_at	5.137681772	7.606467561	11.31308451	6.46E-06	0.001008649	4.106140996	Atp1b1
1387664_at	1.549472378	9.910065466	8.9675997	3.22E-05	0.002614373	2.326806779	Atp6v1b2
1398347_at	-1.016609474	11.03979123	-5.18150782	0.001094276	0.025215855	-1.577125342	Axl
1387206_at	2.176800258	8.165496318	5.120924269	0.001173248	0.026461227	-1.653684114	B4galt6
1377390_at	-3.566058558	6.634366247	-10.42173737	1.14E-05	0.00135186	3.47288359	Bace2
1369520_a_at	-1.630595355	9.310327658	-5.691850885	0.00062048	0.017486555	-0.952417593	Bcat1
1370906_at	-2.241755158	8.956285014	-6.544971776	0.000258525	0.010305709	0.01530592	Bckdhb
1368511_at	3.409642574	8.892220709	9.507348448	2.16E-05	0.002007985	2.770112356	Bhlhe41
1368291_at	-1.767387169	8.048777912	-9.005290562	3.13E-05	0.002566962	2.358501785	Birc2
1370113_at	-4.767433262	7.768104418	-11.92267586	4.47E-06	0.000765411	4.513096867	Birc3
1389403_at	-4.29556701	6.386979286	-12.20045384	3.80E-06	0.00068007	4.692074111	Bmp7
1387805_at	-1.554195714	9.481465414	-6.006182687	0.000444863	0.013930278	-0.585090867	Bnip3
1369294_at	-4.275812034	9.032823069	-11.95662742	4.38E-06	0.000765411	4.53518308	Bst1
1390738_at	-3.301215499	8.304079078	-8.529446577	4.52E-05	0.003212851	1.949777864	Bst2
1376652_at	4.068315433	10.9095242	8.113494449	6.33E-05	0.004179768	1.576511828	C1qa
1370215_at	6.26116502	9.249119417	6.38072995	0.000303963	0.011075505	-0.16392778	C1qb
1373025_at	3.896420487	10.37826478	6.625943875	0.000238954	0.009731102	0.102483015	C1qc
1383241_at	-1.863352244	11.14323337	-10.90877585	8.33E-06	0.001144445	3.824802195	C1r
1387893_at	-2.231013116	11.49887388	-15.82998719	5.96E-07	0.00023723	6.724077722	C1s
1389470_at	-8.172432758	9.704734071	-10.21354077	1.32E-05	0.00144614	3.31786657	C2 /// Cfb
1368000_at	-3.261739808	11.65621807	-5.453367437	0.000805383	0.020684043	-1.23989261	C3
1370562_at	-3.787399265	5.566707356	-11.9263167	4.46E-06	0.000765411	4.515468152	Calcb
1367896_at	2.864730863	3.608511381	7.273656344	0.00013051	0.006494108	0.772892645	Car3
1391572_at	-1.333053899	8.294052913	-10.8944154	8.41E-06	0.001144445	3.814633424	Cars
1367890_at	1.613577239	7.371313593	7.5743341	1.00E-04	0.005604899	1.068690435	Casp2
1387818_at	-3.484002698	6.268088263	-10.54067722	1.06E-05	0.001296119	3.560188667	Casp4
1370161_at	1.375439862	11.07061037	4.599497911	0.002183573	0.040105679	-2.334175665	Ccdc80
1389426_at	-1.686097246	5.139410694	-7.873284022	7.73E-05	0.004646093	1.353730072	Ccdc92
1367973_at	-3.201463473	13.27350802	-13.61850875	1.75E-06	0.000394867	5.548912521	Ccl2
1369814_at	-10.50911289	9.63035922	-15.00455821	8.74E-07	0.000284169	6.305870167	Ccl20
1369815_at	-5.974703367	9.936519914	-13.57491834	1.79E-06	0.000394867	5.523890094	Ccl3
1370832_at	-3.184514716	10.31819232	-9.982890858	1.54E-05	0.00159301	3.142775724	Ccl4
1369983_at	-10.66622514	8.367652371	-63.65861502	2.33E-11	3.70E-07	16.35965924	Ccl5
1389566_at	1.653373456	6.200717541	5.566446317	0.000711036	0.018901207	-1.10262301	Ccnb2
1371953_at	1.305009229	8.635218406	5.618409229	0.000671845	0.018432445	-1.040126508	Ccng2
1369670_at	-1.090955939	10.73208173	-7.269939419	0.000130948	0.0064956	0.769176977	Cd200
1368555_at	2.70525526	4.620707839	5.272856287	0.000986076	0.023399835	-1.462663526	Cd37
1369483_at	4.328721448	4.196757242	10.94892594	8.12E-06	0.001144407	3.853167644	Cd4
1387952_a_at	-1.617497287	10.69886854	-7.831974955	8.01E-05	0.004782365	1.314864771	Cd44
1387951_at	-4.276588771	5.287401896	-5.233835731	0.001030776	0.024136844	-1.511414293	Cd55
1375010_at	3.988800151	9.712782646	7.120326218	0.00015002	0.007109408	0.618387127	Cd68
1367679_at	-6.845762416	7.424503717	-23.423112	3.51E-08	4.66E-05	9.751386732	Cd74
1386976_at	-1.555790137	11.0367533	-9.500431801	2.17E-05	0.002007985	2.764571746	Cd82
1389145_at	-2.100747954	7.955756319	-5.842238886	0.000528355	0.015637553	-0.775057547	Cdc42ep2
1389378_at	-3.425539615	7.961030148	-12.56661566	3.09E-06	0.000571232	4.922163783	Cdc42ep5
1372299_at	5.143445685	6.832095011	4.840639435	0.001630436	0.032904221	-2.01464581	Cdkn1c
1372685_at	1.719804799	4.25673922	6.144834745	0.000385619	0.01278624	-0.42712938	Cdkn3
1387087_at	-2.288237879	10.17118062	-10.26311733	1.27E-05	0.001419081	3.355036814	Cebpb
1388602_at	5.194467996	5.828668612	7.889256162	7.63E-05	0.004618654	1.368713255	Cfd
1389107_at	-1.751598387	3.92768686	-4.414859933	0.002746657	0.047077785	-2.584457465	Cgnl1
1372134_at	-1.170748506	6.560663346	-5.884360341	0.000505355	0.015240091	-0.725916257	Chchd6
1367740_at	1.288642902	11.07487471	4.687939482	0.001959804	0.037327711	-2.216017017	Ckb
1369700_at	1.414827065	3.885336483	11.59925696	5.42E-06	0.000890275	4.29968216	Clcn7
1389553_at	5.819503339	4.734043506	22.66031426	4.47E-08	4.77E-05	9.499543572	Clec4a3
1389791_at	2.035264135	8.337834381	14.02795671	1.41E-06	0.000373099	5.780183525	Cln8
1367784_a_at	-1.181960043	13.34751788	-4.560119799	0.002292104	0.041521236	-2.387145422	Clu
1390569_at	3.833398584	7.876747276	7.78350341	8.35E-05	0.004942886	1.269049851	Cndp1
1372132_at	2.137319799	10.0076441	8.519109358	4.56E-05	0.003224873	1.940686941	Cndp2
1367785_at	1.707868368	9.534568467	5.641539396	0.000655176	0.018080366	-1.012424759	Cnn1
1368658_at	1.930620367	7.312800032	6.026764924	0.000435461	0.013730396	-0.561487194	Cntf
1384211_at	2.056295117	7.617186424	5.244817333	0.001017974	0.023940579	-1.49767279	Col11a1
1387854_at	1.315523845	12.67777714	5.855667376	0.000520899	0.015590738	-0.759365873	Col1a2
1374705_at	1.687362981	9.322024401	5.84947707	0.000524322	0.015595691	-0.766596531	Col4a5
1373866_at	-1.418172281	9.151759326	-5.748653572	0.000583737	0.016747473	-0.885074917	Coq10b
1390420_at	-3.892787942	5.112163536	-13.78292182	1.60E-06	0.000394867	5.642589905	Cpxm1
1391074_at	-1.421420635	7.839345108	-6.493500165	0.000271893	0.01052326	-0.040514949	Crabp1
1369738_s_at	-2.638874758	6.429781546	-6.148360389	0.000384232	0.012772692	-0.423144541	Crem
1370026_at	1.301096741	10.47931916	4.993926034	0.001360029	0.029219348	-1.815853407	Cryab
1388784_at	4.18699397	9.437250305	9.283900084	2.54E-05	0.002210259	2.58930886	Csf1r
1369529_at	-8.162312403	7.550199479	-23.03714862	3.96E-08	4.77E-05	9.625130825	Csf3
1398354_at	1.64512759	3.708408602	8.086563721	6.47E-05	0.004186045	1.551804655	Ctnnal1
1371325_at	1.673125388	11.60470178	5.667856279	0.000636766	0.017756968	-0.980993937	Ctsa
1367646_at	1.311897395	14.26344127	8.91293337	3.35E-05	0.00262111	2.280633327	Ctsb
1367651_at	1.872936742	12.01804948	9.058134147	3.01E-05	0.002492331	2.402747746	Ctsd
1373258_at	1.55572607	9.776030207	6.801257838	0.000202	0.008646343	0.288604113	Ctsf
1387005_at	2.621089794	10.30825577	4.90653168	0.00150755	0.030902877	-1.928781569	Ctss
1372138_at	1.655575891	8.748680654	4.742447086	0.001834511	0.035753885	-2.143752525	Cux1
1368200_at	-2.482437609	8.528723739	-6.926842506	0.000179454	0.008071888	0.419763689	Cx3cl1
1387316_at	-6.807686895	11.21275467	-18.35932474	2.05E-07	0.000112977	7.878623292	Cxcl1
1387969_at	-8.313783024	7.746547924	-14.60610177	1.06E-06	0.000312533	6.095627568	Cxcl10
1369633_at	-2.070106874	11.40776791	-18.54577825	1.91E-07	0.000112977	7.957048169	Cxcl12
1372064_at	-1.689047353	11.23639719	-7.281328247	0.000129612	0.006491561	0.780557319	Cxcl16
1368760_at	-10.24540097	8.091865101	-33.62344454	2.51E-09	9.99E-06	12.40967431	Cxcl2
1388032_a_at	-9.59250868	8.383835603	-38.06548092	1.01E-09	5.37E-06	13.26844222	Cxcl3
1387648_at	-8.411292535	7.410063759	-25.25048273	2.03E-08	3.59E-05	10.31863745	Cxcl6
1373544_at	-3.758488142	5.294631665	-6.905869168	0.000183015	0.008090269	0.397983287	Cxcl9
1389244_x_at	2.457866013	6.658446298	8.844760589	3.53E-05	0.002705772	2.22271142	Cxcr4
1371629_at	1.232016161	10.12221983	10.09120315	1.43E-05	0.00154004	3.225444422	Cxxc5
1372846_at	1.30966931	6.779796167	5.251936028	0.001009769	0.023831435	-1.488774029	Cyb561a3
1368990_at	-2.023276977	11.79240407	-10.44854047	1.12E-05	0.001346551	3.492636443	Cyp1b1
1376667_at	4.130863558	6.59075949	7.255167239	0.000132705	0.006562302	0.754395289	Cyp26b1
1370377_at	4.805139276	4.456793667	10.63061064	9.97E-06	0.001270642	3.625609381	Cyp2d1 /// Cyp2d5
1388188_at	-3.870615536	4.750459967	-9.975008404	1.55E-05	0.00159301	3.136728232	Cyp7b1
1368290_at	1.329204567	11.02622305	5.228027416	0.00103762	0.024261409	-1.51868918	Cyr61
1368202_a_at	2.241532866	10.54297192	4.966393137	0.001404712	0.029783264	-1.851313171	Dab2
1369590_a_at	-2.476672879	8.795467931	-9.415394408	2.31E-05	0.002111155	2.696161809	Ddit3
1368025_at	-1.254940802	7.371224521	-5.247021831	0.001015425	0.02391807	-1.494916289	Ddit4
1379703_at	-2.146379412	7.276952182	-5.756093192	0.000579106	0.016680915	-0.876286639	Dennd3
1371615_at	-2.567829108	9.063062012	-6.066610474	0.000417881	0.013381616	-0.51594655	Dgat2
1382348_at	-1.189334288	6.920843623	-7.4792292	0.000108662	0.005871154	0.976138271	Dhodh
1373291_at	-1.182029652	6.995256102	-5.038469635	0.001291022	0.028237552	-1.7587136	Dlc1
1387905_at	-1.132220561	7.710994517	-4.947343925	0.001436573	0.030177517	-1.875909897	Dnajc12
1370443_at	1.734259285	7.110944812	5.222347151	0.001044361	0.024311925	-1.525808253	Dnase2
1375186_at	-1.086459949	9.12031652	-6.504948156	0.000268854	0.01052326	-0.028072242	Dph3
1367722_at	1.799122665	10.27784831	8.743932736	3.82E-05	0.002842714	2.13634374	Dpp7
1389732_at	-2.281414297	7.390227184	-6.815557721	0.000199279	0.008576005	0.303629139	Dram1
1374718_at	-1.613138481	8.680288124	-5.006413915	0.001340281	0.028996328	-1.799805732	Dtx3l
1373114_at	2.026223915	7.359441016	7.179809742	0.000142088	0.006874438	0.678626728	Dtx4
1387024_at	2.172752338	8.228011717	4.464403562	0.002581394	0.045020297	-2.516822584	Dusp6
1388908_at	-1.396083694	9.712761884	-4.787039752	0.001738546	0.03438866	-2.08494946	Eci2
1375189_at	-2.062594722	11.94607182	-8.59461986	4.29E-05	0.003107243	2.006881564	Edf1
1387658_at	2.518785917	5.820614359	10.03925371	1.48E-05	0.001574701	3.185893924	Eef2k
1368321_at	2.669143209	11.49097918	10.36218848	1.19E-05	0.001374698	3.428833103	Egr1
1387306_a_at	4.118637501	7.530384323	13.69108189	1.68E-06	0.000394867	5.590398459	Egr2
1375739_at	1.519663555	9.174048693	5.578111184	0.000702022	0.018755539	-1.088561718	Ehd4
1387242_at	-1.463082344	9.508725573	-4.689006318	0.001957264	0.037327711	-2.214598555	Eif2ak2
1368967_at	-1.732098973	7.282721567	-5.335947522	0.000918267	0.022425716	-1.384288844	Eif2b3
1390396_at	-1.570605446	4.637400455	-4.972797698	0.001394176	0.029638796	-1.843055076	Eif4e3
1370341_at	-1.335203001	10.57597017	-6.059926618	0.000420774	0.013386124	-0.523571568	Eno2 /// LOC100911625
1368512_a_at	-4.095002269	7.68465624	-5.327346248	0.0009272	0.0224374	-1.394941139	Enpep /// LOC100910501
1368536_at	-5.493239746	6.969158599	-13.97427621	1.45E-06	0.000373099	5.750244218	Enpp2
1398333_at	-1.689250949	10.72397753	-5.329929951	0.000924507	0.022436496	-1.391740259	Epas1
1369587_at	-4.260881295	5.286388167	-6.706088279	0.000221198	0.009164004	0.188010227	Ereg
1368078_at	-4.756050247	6.618559677	-7.995855451	6.98E-05	0.004390699	1.468088319	Esm1
1389413_at	4.284726127	6.655941594	5.427545834	0.000828822	0.021149567	-1.271483506	Evi2a
1369182_at	-1.129581401	8.513603528	-5.158926006	0.001123004	0.025581675	-1.605601325	F3
1367660_at	1.092758382	6.989413768	6.493457042	0.000271904	0.01052326	-0.040561848	Fabp3
1374699_at	2.400325328	3.20801491	6.982370002	0.000170394	0.007841581	0.477190153	Fam84a
1372776_at	-1.548108349	9.995035342	-15.33317039	7.49E-07	0.000256882	6.475084772	Fbxl5
1375041_at	-1.795521731	4.053191685	-6.320932699	0.000322664	0.011316697	-0.229995773	Fbxo27
1373211_at	1.813821705	7.282348631	6.020111672	0.000438476	0.013798134	-0.569111186	Fbxw4 /// LOC100911855
1373575_at	2.061825402	12.18354702	5.822938531	0.000539281	0.015843123	-0.79765218	Fcer1g
1371079_at	2.468874719	10.69196577	4.423063624	0.00271851	0.04674604	-2.573234027	Fcgr2b
1373523_at	3.457879993	9.037987596	5.116885124	0.001178733	0.026547324	-1.658806728	Fcgr3a
1387885_at	1.234116325	10.3470068	5.054011605	0.00126786	0.027961409	-1.738842867	Fcgrt
1387794_at	2.23457453	5.057054526	6.704311555	0.000221575	0.009164004	0.186122286	Fcn1
1380546_at	1.595820437	5.994335117	4.836691817	0.00163814	0.032956951	-2.019809654	Fggy
1372653_at	-1.844725693	6.604046045	-5.827500266	0.000536676	0.015795742	-0.792307406	Fkbp11
1390200_at	1.424909905	8.173689162	6.004482581	0.00044565	0.013930278	-0.587042977	Fkbp15
1372526_at	1.507408063	8.801080185	5.847568012	0.000525382	0.015595691	-0.768827441	Flcn
1376766_at	2.122763459	6.314352216	4.47428876	0.00254974	0.044713118	-2.503369523	Fmnl1
1373252_at	2.173103802	7.598955056	4.592107616	0.002203504	0.040422113	-2.344099863	Fmnl3 /// LOC100912815
1390348_at	6.303833419	7.686207695	10.69876025	9.54E-06	0.001245263	3.674848459	Folr2
1368489_at	-4.025115366	4.37306823	-9.54229475	2.10E-05	0.001971208	2.798052275	Fosl1
1377011_at	1.978980957	3.350858223	5.750772248	0.000582414	0.01673968	-0.882571418	Fry
1387843_at	-4.984785538	5.522665144	-12.60038371	3.03E-06	0.000567096	4.943058971	Fst
1370256_at	-1.281026406	10.50207513	-5.061807736	0.001256415	0.027747427	-1.728888244	Fzd1
1388395_at	-2.520584527	6.362443196	-4.836688236	0.001638148	0.032956951	-2.01981434	G0s2
1399167_a_at	1.234488314	7.5953035	9.429144173	2.28E-05	0.002102224	2.707259616	Gab1
1376790_at	2.153610237	6.351921167	5.371621803	0.00088222	0.02182342	-1.340217317	Galc
1368253_at	2.23703057	6.534260954	6.058993127	0.00042118	0.013386124	-0.524636957	Gamt
1368332_at	-3.471365701	11.95070945	-10.92604604	8.24E-06	0.001144445	3.837015086	Gbp2
1387221_at	-5.856109035	6.466800342	-29.94449097	5.86E-09	1.55E-05	11.57948183	Gch1
1374903_at	-1.595860648	5.320155695	-4.411382942	0.002758682	0.047080921	-2.589217204	Gcnt2
1371574_at	-1.04006016	11.46907422	-13.39354776	1.96E-06	0.000408928	5.418926215	Ghitm
1375874_at	-2.173583479	9.52083696	-7.681901785	9.11E-05	0.005215497	1.172270227	Ginm1
1399098_at	1.099633803	11.03710441	6.811581826	0.000200031	0.008585175	0.299453972	Glo1
1386908_at	-2.302114651	10.51630058	-6.368061408	0.000307821	0.011142524	-0.177888305	Glrx
1386914_at	4.030645299	4.699518091	7.879798069	7.69E-05	0.004638074	1.359843745	Gmpr
1372311_at	1.862476288	7.021859928	9.238555896	2.63E-05	0.002256914	2.552156453	Gnpda1
1390050_at	1.95672825	3.006550026	4.655651068	0.002038439	0.038411902	-2.259024751	Golm1
1368187_at	3.846513884	12.54098456	10.61743703	1.01E-05	0.001271477	3.61605804	Gpnmb
1388243_at	-2.438142191	9.812886499	-9.407246413	2.32E-05	0.002111583	2.689578656	Gpr176
1388004_at	3.077614871	6.797023997	5.607690688	0.000679729	0.018464501	-1.052987971	Gpr37l1
1372282_at	-1.157976283	11.56073022	-6.47659367	0.000276451	0.010565531	-0.058919195	Gpx8
1369113_at	-3.07651574	7.727760494	-4.398483288	0.002803803	0.047732045	-2.606890853	Grem1
1386893_at	1.185665554	13.4355397	6.155118466	0.000381588	0.012737992	-0.41551064	Grn
1372297_at	1.399495087	8.046402667	4.388282805	0.002840055	0.048159947	-2.620883109	Gsta4
1367901_at	1.948948708	8.389814417	6.448974581	0.000284081	0.010702401	-0.089059014	Gusb
1374541_at	-1.890688485	9.159877316	-5.319025294	0.000935934	0.022598637	-1.405256047	Gys1
1370237_at	1.172843633	9.197061855	6.446006329	0.000284915	0.010702401	-0.092303644	Hadh
1387548_at	-4.580230275	5.103602228	-7.478072524	0.000108773	0.005871154	0.975006958	Has2
1390531_at	-1.500161429	6.25177149	-6.165467162	0.000377579	0.012683929	-0.403831934	Helz2
1387036_at	1.874161598	8.43367527	5.260682952	0.000999787	0.023654693	-1.47784959	Hes1
1373222_at	1.559517221	11.31907196	4.540770504	0.002347589	0.042244163	-2.413254521	Hexa
1370062_at	-1.166070895	12.13288598	-14.85351596	9.40E-07	0.000299373	6.226839155	Higd1a
1389132_at	1.124008193	7.354815765	4.747901545	0.001822466	0.035728959	-2.1365446	Hip1
1390021_at	-1.613446731	9.729335579	-6.065137108	0.000418517	0.013381616	-0.517626892	Hist1h2bcl1 /// Hist1h2bh /// Hist1h2bl /// LOC100364835 /// LOC100365043 /// LOC100910200 /// LOC100912338 /// LOC684797
1371765_at	1.633122106	7.395540931	7.388474626	0.000117758	0.006167938	0.88695441	Hist3h2a
1371887_at	1.254765376	6.738995934	5.073858434	0.001238947	0.027552736	-1.713518038	Hmgb3 /// LOC100912369 /// LOC688583
1370080_at	-1.412430852	11.5046048	-4.641199082	0.002074751	0.038944885	-2.278322985	Hmox1
1370148_at	-7.035495662	7.89010682	-12.61873485	3.00E-06	0.000567096	4.954391872	Hp
1370065_at	-6.986394901	7.829649519	-16.8664222	3.78E-07	0.000169767	7.218792575	Hpx
1386953_at	-3.857827794	9.772056266	-10.63726254	9.93E-06	0.001270642	3.630428153	Hsd11b1
1368102_at	-1.739662059	5.370081445	-6.343792604	0.000315367	0.011202885	-0.204686908	Hsd11b2
1367577_at	1.633811692	10.51729151	7.365515756	0.000120192	0.006267371	0.86425745	Hspb1
1387202_at	-1.770065339	12.38836936	-14.72363203	1.00E-06	0.000301345	6.158232385	Icam1
1388403_at	1.301407589	10.31113518	4.370629901	0.002904008	0.048931768	-2.645132861	Idh2
1388587_at	-1.703814036	12.63844951	-7.132454205	0.000148363	0.007075083	0.630700377	Ier3
1376845_at	-4.100092027	11.40207298	-9.093689069	2.93E-05	0.002452179	2.432393085	Ifi27l2b
1372070_at	2.382481293	11.94866808	10.16185201	1.36E-05	0.001477459	3.278939362	Ifi30
1374551_at	-1.391076635	9.509962401	-4.863278433	0.001587014	0.032191112	-1.985074961	Ifi35
1376908_at	-7.235019375	8.604096833	-11.83858032	4.70E-06	0.000795919	4.458134105	Ifit3
1390154_at	-1.733537501	7.701151802	-9.830494722	1.71E-05	0.001696097	3.025094261	Ifnar2
1373839_at	1.876215493	7.622418001	6.005994173	0.000444951	0.013930278	-0.585307305	Igdcc4
1376733_at	2.950569033	4.045830484	5.112436969	0.001184805	0.026611818	-1.664450731	Igsf11
1369031_at	-2.80433933	8.766821892	-9.800937268	1.75E-05	0.00171896	3.002082075	Il18bp
1368592_at	-9.095511563	7.371922678	-22.64232523	4.49E-08	4.77E-05	9.493489924	Il1a
1398256_at	-10.09792955	8.604132171	-17.49610264	2.90E-07	0.000144436	7.504259101	Il1b
1387835_at	-7.324309709	6.677219104	-25.50912842	1.89E-08	3.59E-05	10.39510059	Il1rn
1369191_at	-6.223154326	10.52952987	-18.15021294	2.23E-07	0.000118244	7.789660407	Il6
1371926_at	-1.559207982	10.48328426	-5.96304496	0.000465311	0.014331033	-0.634737939	Il6st
1389540_at	1.126792233	8.129732428	5.593212959	0.000690541	0.018542127	-1.070384809	Iqsec1
1383564_at	-4.032881374	11.20298207	-13.34754236	2.01E-06	0.000408928	5.392081049	Irf7
1376151_a_at	-2.419834977	10.42208403	-7.961028797	7.18E-05	0.004432266	1.435740639	Irgm2
1398358_a_at	1.296702444	9.623237316	6.551230853	0.00025695	0.010305709	0.022072333	Itgb5
1368856_at	-3.692322429	7.496954268	-8.925872304	3.32E-05	0.00262111	2.291583935	Jak2
1372159_at	-3.941971293	6.095602164	-13.6035435	1.76E-06	0.000394867	5.540330795	Jph2
1369788_s_at	1.854604223	8.440072761	7.963684116	7.17E-05	0.004432266	1.438210994	Jun
1372069_at	1.109915366	7.867439921	9.076106918	2.96E-05	0.002471749	2.417745765	Kank1
1374006_at	-3.327947584	5.263809421	-7.541850457	0.000102845	0.005718432	1.037182174	Kat3
1388170_at	-1.368678121	7.342329093	-7.903487255	7.54E-05	0.004606687	1.382042566	Kctd1
1368650_at	1.384828717	8.940248833	6.181621685	0.000371413	0.012529692	-0.38562815	Klf10
1368249_at	-2.10854659	8.426557089	-18.49580181	1.94E-07	0.000112977	7.936109551	Klf15
1376569_at	2.730124255	3.483258634	14.17506606	1.31E-06	0.000369249	5.86165459	Klf2
1388433_at	3.196189889	3.815449022	4.699728788	0.001931929	0.03692929	-2.200351044	Krt19
1371322_at	-1.131253257	10.04224664	-5.015551348	0.001326032	0.028787662	-1.788077619	Lamc1
1368006_at	4.117405399	9.447571864	6.364696278	0.000308856	0.011142524	-0.181599917	Laptm5
1367887_at	1.715424357	7.720528677	7.041556274	0.000161296	0.007550787	0.538023217	Lcat
1387011_at	-7.874594636	6.511667824	-18.64797149	1.83E-07	0.000112977	7.999678484	Lcn2
1390797_at	2.922097921	4.794532526	5.599124513	0.000686103	0.018485316	-1.063277902	Lcp2
1386879_at	2.254940845	11.81374352	9.839216185	1.70E-05	0.001696097	3.031872686	Lgals3
1387946_at	-1.639202845	11.79923631	-14.15815313	1.32E-06	0.000369249	5.852330638	Lgals3bp
1369716_s_at	-2.834817608	6.817311587	-6.329781904	0.000319817	0.011266487	-0.220190948	Lgals5 /// Lgals9
1387027_a_at	-3.507519108	7.140146674	-6.367643796	0.00030795	0.011142524	-0.17834884	Lgals9
1368430_at	2.168366937	12.68596694	6.120396253	0.00039539	0.012920002	-0.454793985	Lgmn
1373233_at	1.015642113	8.548323608	7.907856409	7.51E-05	0.004606687	1.386130968	Lhfpl2
1387568_at	2.645933949	3.31286367	5.337856088	0.000916298	0.022411998	-1.381926561	Lilrb3
1387090_a_at	-1.752226895	7.44312809	-5.170766797	0.001107838	0.025381442	-1.59066098	Limk2
1387667_at	-3.793373502	4.262330835	-6.445118927	0.000285165	0.010702401	-0.09327388	LOC100359515 /// LOC497963 /// Nos2
1371237_a_at	-2.277336527	13.19088365	-7.452782962	0.000111229	0.005963272	0.950237562	LOC100362769 /// Mt1a /// Ttr
1371078_at	-3.492859489	8.200516038	-15.33589522	7.48E-07	0.000256882	6.476472555	LOC100364956 /// LOC683761 /// RT1-CE11 /// RT1-CE13 /// RT1-CE5 /// RT1-CE7 /// RT1-EC2 /// Rt1.aa
1370882_at	2.913728754	8.520026384	4.9809992	0.00138081	0.029551928	-1.832488516	LOC100909630 /// RT1-DMb
1387857_at	1.39600663	9.805477028	6.162256372	0.000378817	0.012698756	-0.407453931	LOC100910446 /// Stx7
1372604_at	-2.603079265	7.794162653	-10.38391384	1.17E-05	0.001368262	3.444930637	LOC100910885
1376680_at	-1.126611909	8.093732292	-5.34912649	0.000904764	0.0222667	-1.367987188	LOC100910929 /// Vps37c
1372585_at	-1.328684181	12.46903394	-5.907094299	0.000493405	0.0149933	-0.69948987	LOC100910973
1389299_at	1.266348394	8.001320068	8.084061528	6.48E-05	0.004186045	1.54950564	LOC100911343 /// Pcyt1a
1375986_at	-2.32757468	6.048665507	-8.9292632	3.31E-05	0.00262111	2.294451507	LOC100911717
1377049_at	2.453359723	6.417502142	7.993843336	6.99E-05	0.004390699	1.466222547	LOC100911867 /// Pnpla7
1375673_at	2.041375615	5.751019618	6.730834199	0.000216017	0.009027922	0.214267099	LOC100912399 /// Map3k1
1368474_at	-4.166235685	10.32818449	-13.51036904	1.85E-06	0.000400283	5.486691689	LOC100912479 /// Vcam1
1390510_at	6.513443251	5.359697126	15.65904653	6.44E-07	0.000250178	6.639312013	LOC100912573 /// Ms4a6bl
1380466_at	1.482473051	5.214519284	12.95684865	2.49E-06	0.00048851	5.160407208	LOC100912730
1376098_a_at	-2.095294053	5.98575037	-5.486553584	0.00077633	0.020099996	-1.19942603	LOC102547700
1373992_at	-1.665758498	9.023402805	-7.2468601	0.000133704	0.006591259	0.746072605	LOC102549198 /// MGC108823
1371700_at	1.884633992	8.993540067	4.97905306	0.001383969	0.029579774	-1.834994997	LOC102553715 /// Mfap4
1372719_at	-1.359928242	9.188735752	-6.488314682	0.000273282	0.010524176	-0.046156167	LOC678893
1368080_at	1.394104432	5.653251621	6.061510573	0.000420087	0.013386124	-0.521764059	LOC683573 /// Rgcc
1371033_at	-5.412056714	7.240505699	-14.12629825	1.35E-06	0.000369249	5.834739355	LOC688090 /// RT1-Bb
1372820_at	1.576107177	8.484947112	5.616596589	0.000673171	0.018432445	-1.042300454	LOC691984
1386965_at	4.206710097	9.229584871	9.793851271	1.76E-05	0.00171896	2.996556066	Lpl
1374652_at	-1.862439573	8.566537705	-7.518763098	0.000104948	0.005762382	1.014722929	Lrig1
1372443_at	-1.439984247	9.193571022	-7.690691	9.04E-05	0.00520963	1.180682558	Lrp11
1372973_at	-1.869750514	8.914502487	-6.546751222	0.000258076	0.010305709	0.017230074	Lss
1367912_at	-2.096019395	8.925020271	-5.418233211	0.00083746	0.021301713	-1.28289933	Ltbp1
1372838_at	1.003565842	5.441702827	6.520913545	0.000264679	0.010509954	-0.010745807	Luc7l
1367768_at	1.351898536	11.52726957	5.616243248	0.00067343	0.018432445	-1.042724277	Lxn
1388347_at	-2.76199875	12.66426213	-17.72782579	2.64E-07	0.000135608	7.6066252	Ly6e
1393280_at	2.781976926	3.909305371	4.833347708	0.001644699	0.033014504	-2.024185798	Ly86
1385243_at	1.605960078	10.25897792	4.918536974	0.001486279	0.030655458	-1.913204226	Maf
1369393_at	-2.386411983	4.371442706	-5.693892751	0.000619116	0.017486555	-0.949989392	Map3k8
1373557_at	1.240626751	6.314059336	6.384628569	0.000302786	0.011057935	-0.159635504	Mcm4
1372332_at	2.394055863	7.24892388	6.915775347	0.000181324	0.008077359	0.408276819	Mef2c
1387439_at	1.246406965	2.751030954	9.567163889	2.07E-05	0.001947742	2.81788072	Megf6
1374670_at	1.493002192	7.30060882	5.536982678	0.000734379	0.01923276	-1.138221859	Mfsd12
1374544_at	2.296242469	8.191116512	4.848067388	0.001616046	0.032696706	-2.00493541	MGC112715
1388644_at	3.100833094	5.924095908	7.529130609	0.000103998	0.005729966	1.024815093	Mgll
1367568_a_at	-2.333936412	11.98087296	-4.89556532	0.001527274	0.031177289	-1.943028828	Mgp
1388300_at	2.070391628	6.179944582	4.643099103	0.002069937	0.03891335	-2.275784114	Mgst3
1389303_at	1.181553685	6.932583088	5.136825035	0.001151929	0.026091269	-1.633540449	Mif4gd
1372038_at	1.279670609	9.187248664	7.764307687	8.48E-05	0.004996636	1.250842892	Mknk2
1371883_at	-3.33069739	9.494128304	-8.060229211	6.61E-05	0.004244845	1.52757931	Mmd
1368530_at	-5.301380658	5.288177753	-8.581249441	4.34E-05	0.003111835	1.995196377	Mmp12
1388204_at	-8.101636871	6.637802399	-19.78238229	1.20E-07	0.000105775	8.456829991	Mmp13
1370301_at	-1.424590961	11.156744	-5.274435521	0.000984313	0.023392851	-1.46069497	Mmp2
1368657_at	-12.035027	9.199775349	-40.07299543	6.95E-10	5.37E-06	13.61356187	Mmp3
1369166_at	-9.150733835	7.451396896	-26.19435059	1.56E-08	3.54E-05	10.59338812	Mmp9
1375929_at	1.42004482	6.882768814	11.18593712	6.99E-06	0.001060466	4.018682555	Mnt
1369427_at	4.261896965	6.656146486	7.282677194	0.000129454	0.006491561	0.78190435	Mpeg1
1372619_at	-1.186519657	8.377059692	-10.0491668	1.47E-05	0.001574493	3.193455151	Mrpl49
1388271_at	-2.045890267	11.8958866	-5.380549741	0.000873445	0.021704836	-1.329215421	Mt2A
1388874_at	2.737809506	8.355666127	10.66223682	9.77E-06	0.001264889	3.648495492	Mtss1
1371015_at	-5.026576295	10.52442304	-5.784447199	0.000561828	0.016354636	-0.842859879	Mx1
1387283_at	-3.660599794	10.11327661	-6.864742636	0.00019023	0.008231453	0.355130354	Mx2
1388453_at	1.110787289	10.18262049	4.608044181	0.002160771	0.04000692	-2.322708891	Myadm
1370896_a_at	2.21317916	6.573593652	4.364547224	0.002926408	0.049071268	-2.653498837	Myh11
1390472_at	2.226209531	9.139428785	4.832549928	0.001646267	0.033014504	-2.02523002	Naaa
1389746_at	1.226419178	7.954679869	5.391177061	0.000863127	0.021640948	-1.316133732	Naglu
1387121_a_at	1.135261234	9.569603615	4.514979077	0.002423849	0.043210005	-2.448139525	Ndrg2
1367845_at	2.473807013	4.712545255	5.263591502	0.000996492	0.023611819	-1.474219335	Nefm
1383906_at	-1.463736875	6.08015997	-8.153226846	6.12E-05	0.004113463	1.612841271	Neurl3
1370968_at	-1.317021626	9.883017334	-7.513921698	0.000105395	0.005767042	1.010006359	Nfkb1
1375989_a_at	-2.425658727	9.117815144	-13.33286388	2.03E-06	0.000408928	5.383496848	Nfkb2
1389538_at	-3.180314417	11.17460103	-9.639847347	1.96E-05	0.001871169	2.875573227	Nfkbia
1367943_at	-2.534637683	7.794952678	-7.497974307	0.000106883	0.005828422	0.994453225	Nfkbib
1389162_at	-1.226357808	7.85948269	-6.638338189	0.000236107	0.009683387	0.115758888	Nfu1
1371259_at	-5.190182629	5.932849738	-16.30579737	4.82E-07	0.000201905	6.955196027	Ngf
1398892_at	1.227074913	12.70666443	4.618890963	0.002132206	0.039613589	-2.308170509	Npc2
1387599_a_at	-1.357658154	12.54422723	-5.898052643	0.00049812	0.015079012	-0.709991993	Nqo1
1368476_at	2.094258441	6.995882	5.045207495	0.001280924	0.028145094	-1.7500949	Nr3c2
1371036_at	1.831706214	4.253500357	4.900409654	0.001518526	0.031039143	-1.936733057	Nrcam
1370570_at	3.596386174	7.152416674	6.049367241	0.00042539	0.013493002	-0.535629441	Nrp1
1371152_a_at	-4.313102769	9.809357769	-8.760754675	3.77E-05	0.002827942	2.150811776	Oas1a
1388056_at	-3.493543983	5.461077866	-6.4161799	0.000293448	0.010891776	-0.124966386	Oas1b
1377497_at	-4.414731369	7.52257153	-7.113727931	0.00015093	0.007131307	0.61168133	Oasl
1378753_at	2.076230026	3.075313406	4.795301171	0.001721381	0.03413393	-2.074086626	Ocln
1370163_at	-2.221611808	12.34482718	-13.49676086	1.86E-06	0.000400283	5.478827403	Odc1
1369008_a_at	1.656972956	4.293679993	4.706479105	0.001916164	0.036779014	-2.191389992	Olfm1
1368091_at	3.412921837	6.954050113	5.03060396	0.001302921	0.028458727	-1.768783082	Oplah
1368731_at	-7.262322068	6.794758632	-10.96126376	8.06E-06	0.001144407	3.861864894	Orm1
1375209_at	1.634565144	6.871892585	5.068839302	0.00124619	0.027598165	-1.719917252	Osbpl11
1369743_a_at	1.686829434	8.960036429	5.492328031	0.000771394	0.020004734	-1.192400174	P2rx4
1368754_at	3.368505106	7.182543164	4.783982572	0.001744946	0.034472426	-2.088971784	P2ry6
1377018_at	4.254337281	6.258721752	12.76030265	2.77E-06	0.000531214	5.04128969	Pamr1
1372212_at	1.224009681	6.921717473	6.221935973	0.000356511	0.012144165	-0.340342488	Paox
1388600_at	1.216595535	6.309252031	7.999569543	6.95E-05	0.004390699	1.47153128	Paqr8
1370962_at	-3.283029287	7.937729947	-8.872959371	3.46E-05	0.002660675	2.246716106	Parm1
1376144_at	-1.552336043	8.522659102	-5.391113332	0.000863188	0.021640948	-1.316212134	Parp9
1368145_at	-1.842687004	5.895831601	-4.356354405	0.002956878	0.049453621	-2.664775323	Pcp4
1374157_at	-3.84157735	9.52919178	-15.49963705	6.93E-07	0.000256882	6.55941351	Pde4b
1371933_at	-1.792974065	6.824820163	-7.398958094	0.000116664	0.006130854	0.897300017	Pde4dip
1386913_at	-1.570078199	12.0371513	-11.1353167	7.22E-06	0.001064228	3.983606342	Pdpn
1388339_at	1.08261389	10.8434978	4.397909875	0.002805828	0.047732045	-2.607677027	Pea15
1370699_a_at	1.953831394	10.62845962	8.097250385	6.41E-05	0.004186045	1.561617015	Pepd
1376321_at	-1.159626483	9.855357773	-4.836120936	0.001639258	0.032956951	-2.020556604	Piezo1
1388525_at	2.233097136	6.161609179	6.116549175	0.000396953	0.012925741	-0.459155792	Pik3ip1
1389109_at	2.566806511	6.704070967	6.390396374	0.000301054	0.011019975	-0.153288702	Pip4k2a
1375034_at	1.859820648	5.69155561	4.452555956	0.002619899	0.0455422	-2.532964679	Pla2g15
1368128_at	-10.44685288	8.15264064	-15.33353656	7.49E-07	0.000256882	6.475271282	Pla2g2a
1373175_at	3.187140075	5.378229751	7.224204997	0.000136473	0.006669779	0.723337708	Plbd1
1376762_at	1.983892549	3.025960556	4.964750048	0.001407429	0.029789358	-1.853432724	Plekha1
1372824_at	1.024332994	8.860195646	4.393877124	0.00282011	0.047872721	-2.613207416	Plekhf2
1375920_at	2.712603971	5.763764199	7.135897911	0.000147896	0.007075083	0.634193777	Plekho1
1374594_at	-7.733473098	6.435735656	-16.83006917	3.84E-07	0.000169767	7.201975824	Plet1
1386943_at	-3.415295082	7.333017821	-10.70641862	9.49E-06	0.001245263	3.680363824	Pllp
1387112_at	1.726155612	6.143853566	4.458032639	0.002602022	0.045330412	-2.525500339	Plp1
1369029_at	-6.031959672	7.26060218	-17.1855358	3.30E-07	0.000159341	7.364821757	Plscr1
1370504_a_at	2.43242753	7.658422986	20.8721991	8.11E-08	8.07E-05	8.870155626	Pmp22
1373312_at	-1.418669797	6.988206085	-5.68649059	0.000624078	0.017547904	-0.958794744	Pnkd
1370319_at	-2.178451802	9.343732607	-10.45493337	1.12E-05	0.001346551	3.497340981	Ppif
1376060_at	2.815623667	5.764533827	5.657010768	0.000644283	0.017935165	-0.993935701	Ppm1h
1370174_at	-1.616904932	7.826883316	-7.004039261	0.000166998	0.007729984	0.499507328	Ppp1r15a
1370236_at	1.769502897	9.937488039	9.913484956	1.62E-05	0.001641337	3.089379812	Ppt1
1367677_at	-1.503487121	11.44491431	-8.103545553	6.38E-05	0.004186045	1.567392199	Prdx5
1372729_at	-2.348460556	7.58214104	-4.894502429	0.001529201	0.031177289	-1.944410626	Procr
1373152_at	1.040494074	11.93073496	5.767149304	0.0005723	0.016538529	-0.863239837	Prss23
1374033_at	-2.000847416	9.694042208	-6.401247194	0.000297827	0.010977537	-0.141359603	Psmb10
1367786_at	-2.171945218	8.972139537	-7.782790426	8.35E-05	0.004942886	1.268374236	Psmb8
1370186_at	-2.349822786	11.36751378	-9.710703737	1.87E-05	0.001811786	2.931447472	Psmb9
1387784_at	-1.234839602	8.422391405	-5.627402977	0.000665309	0.018328216	-1.029346622	Psmd10
1367663_at	-1.067254972	12.82817563	-6.596326749	0.000245914	0.009937092	0.070686166	Psme1
1367710_at	-1.617964801	11.80057293	-13.14789912	2.24E-06	0.000445884	5.274531348	Psme2
1375964_at	-1.191340978	7.424643688	-5.900075424	0.000497061	0.015075613	-0.707641555	Psph
1368015_at	-7.1867151	9.017673657	-14.73049132	9.98E-07	0.000301345	6.161870683	Ptges
1388102_at	-2.13243448	8.267492802	-6.915978239	0.000181289	0.008077359	0.408487529	Ptgr1
1368527_at	-5.234622292	9.565952709	-8.800324456	3.66E-05	0.002773241	2.184751771	Ptgs2
1373065_at	2.36844831	5.495172871	5.737975543	0.000590456	0.01690976	-0.897701509	Ptpn18
1370603_a_at	2.068593646	3.259352279	4.587761946	0.002215317	0.040545394	-2.349939178	Ptprc
1370362_at	-1.200323563	8.223614246	-6.101153899	0.000403278	0.01302514	-0.476629679	Ptprn
1387901_at	1.020627414	8.517475829	5.380297166	0.000873692	0.021704836	-1.329526518	Ptprs
1375216_at	-2.00461765	7.371937025	-8.20434757	5.87E-05	0.004012329	1.659370375	Pvrl2
1388945_at	2.358319997	6.8581992	15.48745562	6.97E-07	0.000256882	6.553273782	Pxdc1
1371664_at	1.060282539	8.711275985	5.79734138	0.00055416	0.016190635	-0.827694014	Pxn
1370414_at	-1.195680995	7.96432197	-4.382394384	0.002861215	0.048366955	-2.628967114	Rab38
1369305_at	1.35293398	2.900790449	4.440087858	0.002661102	0.045857923	-2.549973749	Rab3il1
1387389_at	-3.059167966	8.429919015	-6.298641686	0.000329961	0.01152186	-0.254736692	Ramp3
1376755_at	-2.149595365	7.498149555	-8.76446533	3.76E-05	0.002827942	2.154000023	Rarb
1371691_at	-1.314634879	8.939001183	-5.043982476	0.001282753	0.028145094	-1.751661399	Rarres2
1383322_at	-3.738126742	6.115295502	-5.191780929	0.001081476	0.024957024	-1.564194527	Rasl11b
1375093_at	-1.316793539	5.02422044	-4.963958054	0.001408741	0.029789358	-1.854454519	Rbks
1367939_at	-4.591993828	10.60526863	-16.49474239	4.44E-07	0.000190891	7.045063479	Rbp1
1372380_at	-1.311547376	4.0362523	-5.613703944	0.000675294	0.018432445	-1.045770597	Rbpms
1389066_at	2.738224454	6.355817475	4.934634696	0.001458273	0.030322369	-1.892349059	Rcan2
1373452_at	-2.318284359	9.846362056	-9.233601417	2.64E-05	0.002256914	2.548087453	Rcl1
1376160_at	-2.295510704	7.843790261	-6.10652122	0.00040106	0.013006279	-0.470534272	Relb
1376583_at	1.545627434	5.29714193	4.961957765	0.00141206	0.029819945	-1.857035598	RGD1304884
1371438_at	1.01591273	8.287245233	5.022566331	0.001315206	0.028661739	-1.779081766	RGD1305422
1374882_at	1.152447405	3.925841299	8.163291119	6.07E-05	0.004096875	1.622020503	RGD1306063
1398971_at	1.065579545	9.834070157	7.493377919	0.000107316	0.00583207	0.989965642	RGD1307929
1374321_at	1.311826802	6.428155775	4.941747841	0.001446084	0.03025755	-1.883145496	RGD1560108
1388624_at	-2.647174842	9.482259958	-11.53079503	5.65E-06	0.000918557	4.253790095	RGD1561113
1373889_at	2.632467883	6.078926743	10.56399211	1.04E-05	0.001291857	3.5771974	RGD1561778
1390527_at	-1.107947829	8.269976184	-6.494156347	0.000271718	0.01052326	-0.039801327	RGD1562114
1372940_at	3.177100436	6.559770734	9.20729948	2.69E-05	0.002289038	2.526454526	RGD1562339
1386857_at	1.648445861	8.948519366	13.59712074	1.76E-06	0.000394867	5.536644866	RGD1565395 /// Stmn1
1390707_at	4.288718025	8.894229938	13.39368772	1.96E-06	0.000408928	5.419007747	Rgs10
1389632_at	1.885222901	6.743834559	4.932449963	0.00146204	0.030322369	-1.895177291	Rhobtb1
1372365_at	2.068378402	9.632648362	6.143247891	0.000386245	0.01278624	-0.428923425	Rin2
1370422_at	-1.370428329	8.288931413	-4.766583072	0.001781867	0.035027977	-2.111889741	Ripk3
1375955_at	-1.072738059	9.851118506	-6.647898023	0.000233937	0.009625249	0.125986364	Rnf114
1375934_at	1.28722867	3.909566196	4.450237936	0.002627506	0.045624626	-2.536125264	Rnf128
1388720_at	3.006438435	6.533220204	7.438911611	0.000112602	0.006016638	0.936623549	Rnf144b
1374337_at	-3.240640892	5.946044204	-6.245698082	0.00034804	0.011969425	-0.313745191	Rnf213
1388710_at	1.272243351	7.488851292	5.014914034	0.00132702	0.028787662	-1.788895242	Rreb1
1370913_at	-7.101798834	8.541362603	-7.339964004	0.000122967	0.006336582	0.838932393	Rsad2
1370428_x_at	-1.386721167	5.173690117	-6.824477656	0.000197603	0.008526916	0.312989579	RT1-A2 /// RT1-A3 /// RT1-EC2
1370822_at	-5.2727857	6.257229625	-8.911652339	3.36E-05	0.00262111	2.279548412	RT1-Ba
1388203_x_at	-2.467564916	8.826197347	-8.890299499	3.41E-05	0.002638347	2.261444887	RT1-CE10 /// RT1-EC2
1388236_x_at	-1.89308755	8.519117313	-8.699120718	3.96E-05	0.002889448	2.09768685	RT1-CE12
1370463_x_at	-1.31492478	9.208341264	-6.920437624	0.000180533	0.008077359	0.413117584	RT1-CE16
1370883_at	-7.289092993	6.28293467	-14.71933476	1.00E-06	0.000301345	6.155952161	RT1-Da
1370383_s_at	-4.474008311	4.674064571	-10.98488544	7.94E-06	0.001138669	3.878491304	RT1-Db1
1388202_at	-2.734161872	7.349345859	-13.36579969	1.99E-06	0.000408928	5.402745387	RT1-EC2
1370429_at	-1.577416293	9.972504343	-4.923972415	0.001476757	0.03049857	-1.906158288	RT1-EC2 /// Rt1.aa
1387205_at	-1.634308669	8.901775809	-12.31809338	3.55E-06	0.000642796	4.766707257	RT1-M3-1
1388212_a_at	-2.847112993	10.85596905	-9.365148286	2.39E-05	0.00213812	2.655486049	RT1-S3
1389734_x_at	-1.759495886	3.158154526	-5.449201175	0.000809114	0.020746419	-1.24498354	RT1-T24-4
1386890_at	1.544977685	11.91747047	6.429277232	0.000289666	0.010801774	-0.110610317	S100a10
1370973_at	2.720761645	8.196396546	5.012502171	0.001330768	0.028829691	-1.791989991	Scn7a
1398406_at	1.304866368	8.846599041	6.94097276	0.000177099	0.008011196	0.434409859	Scrn1
1376062_at	-1.976524709	5.658448777	-6.322920357	0.000322022	0.011316697	-0.227792631	Sdc1
1370166_at	1.555113897	10.03125415	5.305725472	0.000950083	0.022787681	-1.421762891	Sdc2
1367721_at	-2.374481576	12.28729918	-20.14401248	1.05E-07	9.82E-05	8.596664603	Sdc4
1368806_at	3.299932173	11.92872129	12.35710356	3.47E-06	0.000635841	4.791306264	Sepp1
1375084_at	-2.425464052	5.107872187	-4.740866187	0.001838019	0.03577845	-2.145842439	Serinc2
1377034_at	2.287006926	6.494515501	5.394319073	0.000860102	0.021640948	-1.312269063	Serpinb1a
1368487_at	-4.028408781	4.374897904	-6.354671849	0.000311959	0.011175866	-0.192664689	Serpinb2
1372440_at	-1.530059083	12.31898861	-6.035336639	0.000431611	0.013663105	-0.55167319	Serpine2
1372254_at	-3.278043834	10.90832322	-13.97543997	1.45E-06	0.000373099	5.750894485	Serping1
1372248_at	1.048053246	2.627912708	8.048365882	6.68E-05	0.004269649	1.516645004	Sesn1
1388991_at	-2.074240913	7.57640282	-7.469294819	0.000109618	0.005896795	0.966417248	Sestd1
1372715_at	-1.142589735	9.737290164	-9.102519886	2.91E-05	0.002448887	2.439740646	Sfxn1
1367802_at	1.368532253	11.329138	7.12357314	0.000149574	0.007109408	0.621685214	Sgk1
1374458_at	1.406237051	5.085669809	4.771498073	0.001771351	0.034864303	-2.105411496	Sgk3
1388695_at	-1.439372957	9.795980838	-6.370419991	0.000307099	0.011142524	-0.175287701	Shmt2
1388828_at	1.165005687	10.98116787	5.077175337	0.001234187	0.02748525	-1.709291063	Sidt2
1367881_at	2.077804994	9.97485837	8.566728461	4.39E-05	0.003133549	1.982488291	Sirpa
1367877_at	-2.807158175	9.084374635	-15.30667803	7.58E-07	0.000256882	6.461578979	Slc11a2
1368965_at	-4.249359155	7.902779039	-10.49445423	1.09E-05	0.001326107	3.526366539	Slc16a3
1370367_at	-1.970285334	4.975762651	-6.340951244	0.000316264	0.011202885	-0.207829169	Slc1a1
1371040_at	-1.746736417	9.378898043	-6.000162812	0.000447656	0.013930278	-0.592004732	Slc1a5
1370314_at	-2.010185844	11.04352372	-7.537192496	0.000103266	0.005718432	1.032655304	Slc20a1
1376165_at	1.508053922	7.598952677	7.98157456	7.06E-05	0.004390699	1.454837819	Slc24a3
1374200_at	1.163763917	8.413676141	6.250324722	0.000346417	0.011939391	-0.308574693	Slc29a3
1370848_at	-1.795476363	10.08899695	-5.098172979	0.001204513	0.0269592	-1.682568319	Slc2a1
1372326_at	-1.713231181	6.241348293	-5.166853029	0.001112826	0.025459082	-1.59559707	Slc2a3
1370134_at	-1.062526073	7.450726884	-6.085004465	0.000410033	0.013216514	-0.494991864	Slc33a1
1373984_at	-3.003272299	9.274438417	-9.886326228	1.65E-05	0.001662111	3.068395104	Slc39a14
1388837_at	1.37407053	9.842691431	11.28780691	6.56E-06	0.001014619	4.088826753	Slc44a2
1373613_at	-1.612923504	10.08469425	-5.331456459	0.000922919	0.022436102	-1.389849545	Slc48a1
1368778_at	2.155195764	5.736276748	8.927119016	3.32E-05	0.00262111	2.292638347	Slc6a6
1386934_at	1.535316827	8.144448861	6.886850366	0.000186313	0.008158551	0.378189848	Slc6a8
1373787_at	-1.231359182	6.684242466	-4.562819083	0.002284478	0.041477477	-2.38350738	Slc6a9
1368391_at	-1.605801035	7.992649406	-5.556510149	0.000718815	0.018981239	-1.114615011	Slc7a1
1372449_at	3.599126354	7.235805969	10.35122358	1.20E-05	0.001374868	3.420696999	Slc8a1
1387793_at	-1.413083717	9.786734034	-4.74415972	0.00183072	0.03574261	-2.141488866	Slc9a3r1
1368296_at	4.001897548	5.071981339	23.64654211	3.28E-08	4.66E-05	9.823405241	Slco2b1
1367998_at	-7.55258455	9.266624731	-11.14139984	7.19E-06	0.001064228	3.987829308	Slpi
1376337_at	1.194277084	7.918366535	6.773087853	0.000207481	0.00876318	0.25893717	Smarca2
1388552_at	-2.533743855	11.93963655	-11.14704886	7.17E-06	0.001064228	3.991748993	Smpd1
1388809_at	2.398099116	10.42630884	6.251447818	0.000346024	0.011939391	-0.307319979	Smpdl3a
1372743_at	1.456625267	9.637340874	8.924152275	3.33E-05	0.00262111	2.290129005	Snx5
1370172_at	-4.220560763	12.69973461	-18.96390532	1.62E-07	0.000112977	8.129918757	Sod2
1375349_at	1.264157682	8.008582644	6.937694868	0.000177642	0.00801301	0.431014278	Sorbs1
1393933_at	2.249696448	3.311597425	6.903518194	0.000183419	0.008090269	0.395538765	Sorl1
1379281_at	4.149596444	5.53829809	8.688579409	3.99E-05	0.002899977	2.088568952	Sostdc1
1372930_at	-1.652781633	10.60559912	-6.59450729	0.000246349	0.009937092	0.068729429	Sp110
1372633_at	1.325224964	7.727401917	7.584262541	9.91E-05	0.005595869	1.078299457	Spg20
1375051_at	-1.180113851	3.899114538	-5.835496697	0.000532144	0.015720458	-0.782944962	Spred3
1379380_at	-2.048339516	4.123804444	-4.411514779	0.002758225	0.047080921	-2.589036698	Spry1
1368655_at	-1.454659906	10.71055508	-4.411663807	0.002757709	0.047080921	-2.588832658	Srgn
1372510_at	-2.446338661	8.799992632	-6.975477872	0.00017149	0.007869287	0.470081013	Srxn1
1373612_at	1.615290464	6.595398473	4.97493889	0.001390672	0.029638796	-1.840295509	Ssh2
1387195_at	1.922071875	5.759692808	6.789058048	0.000204353	0.008693496	0.27576719	St14
1368109_at	1.99710545	9.45030424	9.978966624	1.55E-05	0.00159301	3.139765548	St3gal5
1374247_at	5.690902867	5.482100897	18.83995375	1.70E-07	0.000112977	8.079098165	Stab1
1389420_at	-2.555632901	6.578569665	-10.29287223	1.25E-05	0.001416942	3.377268036	Stap2
1377923_at	1.320258147	6.867719189	4.729206977	0.001864115	0.036131214	-2.161266712	Stard8
1387354_at	-1.260939287	9.926825263	-6.478581006	0.00027591	0.010565531	-0.05675402	Stat1
1389571_at	-1.735705897	9.93321809	-6.028940616	0.00043448	0.013726649	-0.558995291	Stat2
1376265_at	-1.23633292	8.212596169	-4.781598603	0.001749955	0.034528533	-2.092109294	Steap2
1367936_at	2.023483525	6.902972628	5.985318869	0.000454625	0.01402907	-0.609073021	Stk10
1388753_at	1.370316007	9.052653805	5.545984382	0.000727158	0.019085849	-1.127333221	Sulf2
1371791_at	-2.225109167	8.716492709	-10.56377231	1.04E-05	0.001291857	3.577037215	Surf4
1372886_at	1.217213481	3.138497355	4.602239262	0.00217623	0.040105679	-2.330496377	Tacc3
1388149_at	-2.171838352	8.925961498	-8.587649891	4.32E-05	0.003110198	2.000792012	Tap1
1369726_at	-1.278115655	8.777659027	-4.536698234	0.002359453	0.04235577	-2.418756282	Tapbp
1388471_at	1.599031483	8.308275974	4.933365348	0.00146046	0.030322369	-1.893992202	Tcp11l2
1389557_at	-1.562720505	9.494040211	-9.330440243	2.45E-05	0.002171503	2.627277526	Tex261
1377340_at	-5.294575509	5.435229728	-11.70663547	5.08E-06	0.000852073	4.371152132	Tfpi2
1370082_at	1.46255795	7.481313429	5.755745265	0.000579322	0.016680915	-0.876697475	Tgfb1
1367859_at	2.699285057	8.253153467	7.226085358	0.000136241	0.006669779	0.725226778	Tgfb3
1376636_at	2.852542097	9.01441591	6.94232425	0.000176875	0.008011196	0.435809523	Tgfbr1
1373421_at	-1.583604225	10.48880866	-8.276657773	5.54E-05	0.003815495	1.724779488	Tgif1
1369943_at	-4.264171536	9.114842347	-11.36795324	6.25E-06	0.000994548	4.14360055	Tgm2
1370353_at	-1.074262816	8.15407927	-5.302655269	0.000953382	0.022793857	-1.425576916	Timm22
1367712_at	-2.541623219	13.74735548	-10.87217359	8.53E-06	0.001151034	3.798859431	Timp1
1386940_at	1.039780657	12.59212247	7.630622536	9.52E-05	0.005393885	1.123036597	Timp2
1375138_at	2.386702575	8.990975054	8.43940182	4.86E-05	0.003390831	1.870277404	Timp3
1387169_at	1.052169645	8.190345072	6.102498783	0.000402721	0.01302514	-0.475102017	Tle3
1374948_at	-1.933974714	7.929406845	-7.89478003	7.59E-05	0.004614712	1.373889397	Tmem106a
1388930_at	-1.285855228	8.438548935	-5.100564866	0.001201183	0.026938654	-1.679528229	Tmem123
1390042_at	1.363671921	6.101097396	5.338637095	0.000915493	0.022411998	-1.380960034	Tmem140
1373204_at	2.742089979	10.32724979	5.999586062	0.000447925	0.013930278	-0.592667377	Tmem176a
1368840_at	2.157856081	12.09064093	6.500332931	0.000270075	0.01052326	-0.033086595	Tmem176b
1388103_at	2.087491684	8.121016795	5.588534128	0.000694076	0.018605666	-1.07601308	Tmem37
1391384_at	-2.886466597	7.315713461	-6.234799735	0.000351897	0.012075989	-0.32593515	Tnf
1388773_at	-3.639399038	8.974651727	-12.04731302	4.15E-06	0.000735103	4.593886389	Tnfaip2
1371194_at	-3.764061878	8.441377825	-7.725270758	8.77E-05	0.005116382	1.21370529	Tnfaip6
1369407_at	-2.442007599	6.27411126	-5.405972099	0.000848985	0.021491874	-1.297947754	Tnfrsf11b
1388492_at	-2.652123915	11.24060597	-31.30122417	4.24E-09	1.35E-05	11.89983863	Tnip1
1388906_at	1.223647613	10.47348439	4.600031863	0.002182141	0.040105679	-2.33345894	Tns3
1373406_at	-1.757751742	7.810448385	-5.650677414	0.000648718	0.018027104	-1.001500486	Tor1b
1372868_at	-1.952618009	6.676622269	-6.505374028	0.000268742	0.01052326	-0.027609669	Tor3a
1388532_at	1.207685668	8.205160853	4.804341428	0.00170281	0.03385	-2.062210903	Tpgs2
1368724_a_at	1.840069284	6.800055337	11.3147216	6.45E-06	0.001008649	4.107261103	Tpm1
1368215_at	1.498334919	10.29065466	7.564517927	0.000100826	0.005633194	1.059180278	Tpp1
1373482_at	-1.147240668	7.907773506	-5.174857672	0.001102651	0.025345109	-1.585503824	Traf3
1373757_at	-1.075419141	9.421742245	-6.426181948	0.000290555	0.010809601	-0.114001203	Trafd1
1370694_at	-2.243502269	8.467467291	-9.947304055	1.58E-05	0.001613486	3.115439303	Trib3
1374496_at	3.418869258	3.661890774	13.78668691	1.60E-06	0.000394867	5.644722257	Tril
1368735_a_at	2.727765168	7.559308633	7.761471213	8.50E-05	0.004996636	1.248149466	Trpv2
1398335_at	1.110238979	8.970413989	8.487760334	4.67E-05	0.003291507	1.913060845	Ttyh3
1371131_a_at	2.385531011	10.29532509	10.00031489	1.52E-05	0.00159301	3.156128487	Txnip
1372987_at	1.668163267	6.301551062	5.874133898	0.000510835	0.015376233	-0.737825666	Tyk2
1368762_at	-3.31169102	6.413903551	-6.5135741	0.00026659	0.01052326	-0.018707154	Ubd
1373037_at	-2.286702381	10.15515299	-9.234682339	2.63E-05	0.002256914	2.548975351	Ube2l6
1368669_at	1.713648455	7.17185494	5.560304441	0.000715833	0.018933905	-1.110034084	Ucp2
1367938_at	-2.674628825	10.69974168	-16.12734582	5.21E-07	0.000212901	6.869333404	Ugdh
1372691_at	-6.20870515	6.645490867	-17.10529998	3.42E-07	0.000159953	7.328371456	Upp1
1389034_at	-4.183148367	10.51241016	-10.42019135	1.15E-05	0.00135186	3.471742826	Usp18
1371432_at	1.282874633	10.62721862	4.816798395	0.001677582	0.033477325	-2.045865986	Vat1
1368463_at	-1.888005337	8.601482525	-6.110957011	0.000399238	0.012973599	-0.465499515	Vegfc
1367574_at	1.005121253	13.81216514	5.51845379	0.000749494	0.019553987	-1.160669475	Vim
1388493_at	-1.32844929	9.785214299	-6.210847577	0.000360543	0.012188786	-0.352777992	Vopp1
1398363_at	-1.083486357	6.43882836	-5.517441872	0.000750329	0.019553987	-1.161896754	Wdr54
1387227_at	1.445318931	9.716613351	6.213084368	0.000359725	0.012187031	-0.350268222	Wipf1
1369973_at	-4.664598431	5.159348916	-14.23508829	1.27E-06	0.000368673	5.89465563	Xdh
1387870_at	1.295602219	9.206568157	10.00194496	1.52E-05	0.00159301	3.157376613	Zfp36
